# Supplementary material for: Point-of-Care Disease Screening in Primary Care Using Saliva: A Biospectroscopy Approach for Lung Cancer and Prostate Cancer
Source: J Pers Med. 2023 Oct 26;13(11):1533. doi: 10.3390/jpm13111533 (PMC10672293; doi:10.3390/jpm13111533)
Supplement: Supplementary file 1 [file jpm-13-01533-s001.zip]

Archive with 2 entries (2 files):
- ESI Patient Recruitment Sheet.xlsx
- jpm-paper2-si-camilo.pdf
