# Supplementary material for: Point-of-Care Disease Screening in Primary Care Using Saliva: A Biospectroscopy Approach for Lung Cancer and Prostate Cancer
Source: J Pers Med. 2023 Oct 26;13(11):1533. doi: 10.3390/jpm13111533 (PMC10672293; doi:10.3390/jpm13111533)
Supplement: Supplementary file 1 [file jpm-13-01533-s001.zip › ESI Patient Recruitment Sheet.xlsx]

## Sheet: Sheet1
Date	saliva number	sex	age	saliva?	Date of testing	scan outcome			death?
16.08.2021	1	m	75	ü	25.08.2021
16.08.2021	2	f	69	ü	25.08.2021
16.08.2021	3	f	75	ü	25.08.2021	Fast track referral	no ca	no histo
16.08.2021	4	m	74	ü	25.08.2021
16.08.2021	5	f	75	ü	25.08.2021
16.08.2021	6	m	74	ü	25.08.2021
16.08.2021	7	m	75	ü	25.08.2021		colon ca, T3N1M1a with lung mets (had one excised)	dx jul 22
16.08.2021	8	m	76	ü	25.08.2021
16.08.2021	9	m	74	ü	25.08.2021	Fast track referral	?sarcoidoisis	negative EBUS
16.08.2021	10	m	76	ü	25.08.2021
16.08.2021	11	f	76	ü	25.08.2021
16.08.2021	12	m	73	ü	25.08.2021
16.08.2021	13	m	74	û	25.08.2021
16.08.2021	14	m	76	ü	25.08.2021
16.08.2021	15	m	74	ü	25.08.2021	Fast track referral	no ca	bladder papilloma
16.08.2021	16	f	74	ü	25.08.2021
16.08.2021	17	m	74	ü	25.08.2021
17.08.2021	18	m	76	ü	25.08.2021	Fast track referral	T2aN2M1c - lung ca	adenocarcinoma	neg for mutations	also, metastatic prostate ca
17.08.2021	19	f	72	ü	25.08.2021
17.08.2021	20	m	74	ü	25.08.2021
17.08.2021	21	f	75	ü	25.08.2021
17.08.2021	22	f	75	ü	25.08.2021
17.08.2021	23	f	75	ü	25.08.2021
17.08.2021	24	f	72	ü	25.08.2021
17.08.2021	25	f	74	ü	27.08.2021
17.08.2021	26	m	76	ü	27.08.2021
17.08.2021	27	m	76	ü	27.08.2021
17.08.2021	28	m	75	ü	27.08.2021
17.08.2021	29	m	74	ü	27.08.2021
17.08.2021	30	f	75	ü	27.08.2021		known bronchiectasis
17.08.2021	31	f	75	ü	27.08.2021
17.08.2021	32	m	76	ü	27.08.2021	Fast track referral	T1CN0 - lung ca	had SBAR - no histo	radiological dx
17.08.2021	33	m	76	ü	27.08.2021
17.08.2021	34	f	74	ü	27.08.2021
17.08.2021	35	f	75	ü	27.08.2021		hx rectal ca from 2018
17.08.2021	36	m	74	ü	27.08.2021
17.08.2021	37	f	74	ü	27.08.2021	ovarian cancer	FIGO 1A	and atypical carcinoid, removed from lung
17.08.2021	38	m	74	ü	27.08.2021
17.08.2021	39	f	74	ü	27.08.2021		known COPD
18.08.2021	40	m	75	ü	27.08.2021
18.08.2021	41	f	75	ü	27.08.2021		known colitis
18.08.2021	42	m	76	ü	27.08.2021
18.08.2021	43	f	70	ü	27.08.2021
18.08.2021	44	f	74	ü	27.08.2021
18.08.2021	45	m	71	ü	27.08.2021
18.08.2021	46	f	70	ü	27.08.2021
18.08.2021	47	m	75	ü	27.08.2021		known prostate ca, 2017
18.08.2021	48	m	75	ü	27.08.2021		june 22, dx small cell (peritoneal bx)
18.08.2021	49	m	74	ü	27.08.2021		had CT, NEOM
18.08.2021	50	f	75	ü	27.08.2021		haematological disorder
18.08.2021	51	f	75	ü	27.08.2021	Fast track referral	Breast - discharged	no histo
18.08.2021	52	m	73	ü	27.08.2021
18.08.2021	53	f	72	ü	27.08.2021
18.08.2021	54	m	75	ü	27.08.2021	non urgent referral	ephysema
18.08.2021	55	f	70	ü	31.08.2021
18.08.2021	56	f	75	ü	31.08.2021
18.08.2021	57	m	71	ü	31.08.2021
18.08.2021	58	m	75	ü	31.08.2021
18.08.2021	59	m	75	ü	31.08.2021
18.08.2021	60	m	75	ü	31.08.2021
18.08.2021	61	f	75	ü	31.08.2021
19.08.2021	62	f	72	ü	31.08.2021
19.08.2021	63	f	72	ü	31.08.2021
19.08.2021	64	f	72	ü	31.08.2021
19.08.2021	65	m	71	ü	31.08.2021	non urgent referral	chronic pancreatitis
19.08.2021	66	m	70	ü	31.08.2021
19.08.2021	67	m	72	ü	31.08.2021		COPD
19.08.2021	68	f	70	ü	31.08.2021
19.08.2021	69	m	71	ü	31.08.2021	Fast track referral	pT2bpN1M0 - lung ca	adenocarcinoma - had surgery	neg for mutations
19.08.2021	70	f	75	ü	31.08.2021		COPD
19.08.2021	71	m	72	ü	31.08.2021	non urgent referral	nil	hx of bladder ca 10 years prior
19.08.2021	72	m	72	ü	31.08.2021
19.08.2021	73	m	76	ü	31.08.2021
19.08.2021	74	f	75	ü	31.08.2021		known breast ca, dx may 2019
19.08.2021	75	f	73	ü	31.08.2021
19.08.2021	76	f	72	ü	31.08.2021
19.08.2021	77	m	70	ü	31.08.2021
19.08.2021	78	m	74	ü	31.08.2021
19.08.2021	79	m	75	ü	31.08.2021
19.08.2021	80	m	74	ü	31.08.2021
19.08.2021	82	f	72	ü	31.08.2021	Fast track referral	breast clinic - discharged, No cancer	d/c breast clinic
19.08.2021	81	m	72	ü	31.08.2021
20.08.2021	83	m	75	ü	13.09.2021
20.08.2021	84	m	71	ü	13.09.2021
20.08.2021	85	f	71	ü	13.09.2021
20.08.2021	86	m	71	ü	13.09.2021
20.08.2021	87	m	73	ü	13.09.2021	pT1bpN0M0	adenocarcinoma, in house testing, no mutations, neg PDL1
20.08.2021	88	f	70	ü	13.09.2021
20.08.2021	89	m	75	û	13.09.2021
20.08.2021	90	m	72	ü	13.09.2021
20.08.2021	91	m	73	ü	13.09.2021
20.08.2021	92	m	71	ü	13.09.2021		known CLL on watch and wait
20.08.2021	93	m	73	ü	13.09.2021
20.08.2021	94	f	71	ü	13.09.2021
20.08.2021	95	m	72	ü	13.09.2021
20.08.2021	96	f	73	ü	13.09.2021
20.08.2021	97	f	73	ü	13.09.2021		hx of cervical Squ ca, had surgery and chemo rx
20.08.2021	98	f	70	ü	13.09.2021
20.08.2021	99	m	72	ü	13.09.2021
20.08.2021	100	m	74	ü	13.09.2021	fast track referral	T4N3 - lung ca	adenocarcinoma on EBUS	yes
23.08.2021	101	f	73	ü	13.09.2021
23.08.2021	102	f	73	ü	13.09.2021
23.08.2021	103	f	74	ü	13.09.2021		on lung nodule folllow up
23.08.2021	104	m	71	ü	13.09.2021
23.08.2021	105	f	71	ü	13.09.2021
23.08.2021	106	m	75	ü	13.09.2021
23.08.2021	107	f	74	ü	15.09.2021		known breast cancer on hormones
23.08.2021	108	f	76	ü	15.09.2021
23.08.2021	109	m	72	ü	15.09.2021
23.08.2021	110	m	71	ü	15.09.2021
23.08.2021	111	m	73	ü	15.09.2021
23.08.2021	112	f	72	ü	15.09.2021
23.08.2021	113	m	71	ü	15.09.2021
23.08.2021	114	m	75	ü	15.09.2021
23.08.2021	115	f	71	ü	15.09.2021
23.08.2021	116	m	72	ü	15.09.2021
23.08.2021	117	m	72	ü	15.09.2021
23.08.2021	118	f	72	ü	15.09.2021
24.08.2021	119	f	69	ü	15.09.2021
24.08.2021	120	m	69	ü	15.09.2021
24.08.2021	121	f	75	ü	15.09.2021
24.08.2021	122	m	68	ü	15.09.2021
24.08.2021	123	m	71	ü	15.09.2021
24.08.2021	124	f	69	ü	15.09.2021
24.08.2021	125	f	75	ü	15.09.2021
24.08.2021	126	f	66	ü	15.09.2021
24.08.2021	127	m	72	ü	15.09.2021	under chest follow up	has myeloma
24.08.2021	128	f	68	ü	15.09.2021
24.08.2021	129	m	72	ü	15.09.2021
24.08.2021	130	m	69	ü	15.09.2021
24.08.2021	131	m	67	ü	16.09.2021		hx of tonsillar cancer and polymyalgia
24.08.2021	132	m	68	ü	16.09.2021
24.08.2021	133	f	69	ü	16.09.2021
24.08.2021	134	m	74	ü	16.09.2021
25.08.2021	135	m	68	ü	16.09.2021
25.08.2021	136	m	75	ü	16.09.2021
25.08.2021	137	f	68	ü	16.09.2021
25.08.2021	138	f	72	ü	16.09.2021
25.08.2021	139	m	72	ü	16.09.2021
25.08.2021	140	f	68	ü	16.09.2021
25.08.2021	141	f	69	ü	16.09.2021
25.08.2021	142	m	68	ü	16.09.2021
25.08.2021	143	m	69	ü	16.09.2021
25.08.2021	144	m	68	ü	16.09.2021
25.08.2021	145	m	68	ü	16.09.2021	non urgent referral	nil of note
25.08.2021	146	m	69	û	16.09.2021
25.08.2021	147	m	68	ü	16.09.2021
25.08.2021	148	f	67	ü	16.09.2021
25.08.2021	149	m	72	ü	16.09.2021		pT4apN1 sigmoid adenocarcinoma june 22
25.08.2021	150	m	65	ü	16.09.2021
25.08.2021	151	m	73	ü	16.09.2021	non urgent referral	hx sq ca supraglottis 2016
25.08.2021	152	m	72	ü	16.09.2021
25.08.2021	153	m	73	ü	16.09.2021
25.08.2021	154	m	69	ü	16.09.2021	fast track referral	undergoing testing	on nodule follow up
26.08.2021	155	m	68	ü	16.09.2021
26.08.2021	156	f	71	ü	16.09.2021
26.08.2021	157	f	65	ü	16.09.2021
26.08.2021	158	m	68	ü	16.09.2021
26.08.2021	159	f	65	ü	16.09.2021
26.08.2021	160	f	67	ü	16.09.2021
26.08.2021	161	m	68	ü	16.09.2021
26.08.2021	162	m	68	ü	16.09.2021		known prostate ca, not on treatment
26.08.2021	163	m	68	ü	16.09.2021
26.08.2021	164	m	67	ü	16.09.2021
26.08.2021	165	m	68	ü	16.09.2021
26.08.2021	166	m	68	ü	16.09.2021
26.08.2021	167	f	65	ü	16.09.2021
26.08.2021	168	f	72	ü	16.09.2021	referral FT urology	?renal cyst, undergoing FU	no histo
26.08.2021	169	m	71	ü	16.09.2021
26.08.2021	170	f	68	ü	16.09.2021
26.08.2021	171	m	69	ü	16.09.2021	fast track referral	T4N2M0 - luhng ca	adenocarcinoma on EBUS	went to GLH - KRAS Mutation
26.08.2021	172	m	68	ü	16.09.2021
27.08.2021	173	m	68	ü	16.09.2021
27.08.2021	174	f	67	ü	16.09.2021		hx breast ca
27.08.2021	175	m	66	ü	16.09.2021
27.08.2021	176	m	68	ü	16.09.2021
27.08.2021	177	m	66	ü	16.09.2021
27.08.2021	178	f	68	ü	16.09.2021
27.08.2021	179	m	68	ü	16.09.2021
27.08.2021	180	m	69	ü	17.09.2021
27.08.2021	181	m	66	ü	17.09.2021
27.08.2021	182	m	66	ü	17.09.2021		known bronchiectasis
27.08.2021	183	m	72	ü	17.09.2021
27.08.2021	184	m	73	ü	17.09.2021
27.08.2021	185	m	66	ü	17.09.2021
27.08.2021	186	m	65	ü	17.09.2021
27.08.2021	187	f	65	ü	17.09.2021
31.08.2021	188	m	73	ü	17.09.2021
31.08.2021	189	f	72	ü	17.09.2021
31.08.2021	190	m	65	ü	17.09.2021
31.08.2021	191	m	67	ü	17.09.2021
31.08.2021	192	m	66	ü	17.09.2021
31.08.2021	193	m	66	ü	17.09.2021
31.08.2021	194	m	69	ü	17.09.2021
31.08.2021	195	f	71	ü	17.09.2021
31.08.2021	196	m	65	ü	17.09.2021
31.08.2021	197	m	70	ü	17.09.2021
31.08.2021	198	m	65	ü	17.09.2021
31.08.2021	199	m	65	ü	17.09.2021
31.08.2021	200	m	69	ü	17.09.2021
31.08.2021	201	m	73	ü	17.09.2021
31.08.2021	202	f	69	ü	17.09.2021		previous breast cancer, treated
31.08.2021	203	m	66	ü	17.09.2021
31.08.2021	204	m	73	ü	17.09.2021
31.08.2021	205	f	69	ü	17.09.2021
31.08.2021	206	m	67	ü	17.09.2021
01.09.2021	207	m	63	ü	20.09.2021
01.09.2021	208	f	67	ü	20.09.2021
01.09.2021	209	m	67	ü	20.09.2021
01.09.2021	210	f	65	ü	20.09.2021
01.09.2021	211	m	69	ü	20.09.2021
01.09.2021	212	f	75	ü	20.09.2021	fast track referral	pT2apN0 - lung ca	adenocarcinoma had surgery	neg for mutations
01.09.2021	213	m	68	ü	20.09.2021
01.09.2021	214	f	70	ü	20.09.2021		bronchiectasis, previous hx of breast ca
01.09.2021	215	m	67	ü	20.09.2021
01.09.2021	216	f	67	ü	20.09.2021
01.09.2021	217	m	66	ü	20.09.2021
01.09.2021	218	f	67	ü	20.09.2021	fast track referral	had surgery, hamartoma	had inad bx
01.09.2021	219	m	?56?66 (2DOBs)	ü	20.09.2021
01.09.2021	220	m	68	ü	20.09.2021
02.09.2021	221	f	66	û	20.09.2021
02.09.2021	222	m	65	ü	20.09.2021
02.09.2021	223	m	69	ü	20.09.2021
02.09.2021	224	f	70	ü	20.09.2021
02.09.2021	225	m	71	ü	20.09.2021
02.09.2021	226	m	70	ü	20.09.2021
02.09.2021	227	f	70	ü	20.09.2021
02.09.2021	228	m	69	ü	20.09.2021
02.09.2021	229	m	70	ü	20.09.2021		previous hx bladder ca
02.09.2021	230	m	69	ü	20.09.2021
02.09.2021	231	m	61	ü	20.09.2021
02.09.2021	232	f	70	ü	20.09.2021
02.09.2021	233	m	67	ü	20.09.2021
02.09.2021	234	m	72	ü	20.09.2021	fast track referral	NO CANCER	benign nodule - had surgery
02.09.2021	235	f	65	ü	20.09.2021
02.09.2021	236	m	70	ü	20.09.2021
02.09.2021	237	m	68	ü	20.09.2021
02.09.2021	238	m	63	ü	20.09.2021
02.09.2021	239	f	67	û	20.09.2021
06.09.2021	240	m	75	ü	20.09.2021
06.09.2021	241	f	68	ü	20.09.2021
06.09.2021	242	m	65	ü	20.09.2021
06.09.2021	243	f	67	ü	20.09.2021
06.09.2021	244	f	66	ü	20.09.2021		COPD
06.09.2021	245	m	66	ü	20.09.2021		previous dx prostate ca
06.09.2021	246	m	64	ü	20.09.2021
06.09.2021	247	f	64	ü	20.09.2021
06.09.2021	248	f	72	ü	20.09.2021
06.09.2021	249	f	71	ü	20.09.2021
06.09.2021	250	f	62	ü	20.09.2021		previous breast ca
06.09.2021	251	m	66	ü	20.09.2021
06.09.2021	252	f	66	ü	20.09.2021
06.09.2021	253	f	63	ü	20.09.2021
06.09.2021	254	f	67	ü	20.09.2021
06.09.2021	255	f	66	ü	20.09.2021
06.09.2021	256	m	67	ü	21.09.2021
06.09.2021	257	f	63	ü	21.09.2021	referral FT Lung	pT3pN2	adenocarcinoma - had surgery	BRAF D49N mutation
06.09.2021	258	m	61	ü	21.09.2021
06.09.2021	259	f	61	ü	21.09.2021
06.09.2021	260	m	65	ü	21.09.2021
06.09.2021	261	f	70	ü	21.09.2021
06.09.2021	262	f	61	û	21.09.2021
06.09.2021	263	f	67	û	21.09.2021
07.09.2021	264	m	75	ü	21.09.2021	F/U		mil
07.09.2021	265	m	67	ü	21.09.2021	referral FT UGI	pt declined mx	no histo
07.09.2021	266	m	61	ü	21.09.2021
07.09.2021	267	m	63	ü	21.09.2021
07.09.2021	268	m	61	ü	21.09.2021	referral FT Lung	stable nodules, under standard follow up
07.09.2021	269	m	65	ü	21.09.2021
07.09.2021	270	f	73	ü	21.09.2021
07.09.2021	271	m	67	ü	21.09.2021
07.09.2021	272	f	62	ü	21.09.2021
07.09.2021	273	f	61	ü	21.09.2021
07.09.2021	274	m	63	ü	21.09.2021
07.09.2021	275	f	63	û	21.09.2021
07.09.2021	276	m	63	ü	21.09.2021
07.09.2021	277	m	63	ü	21.09.2021
07.09.2021	278	m	64	ü	21.09.2021
07.09.2021	279	f	75	û	21.09.2021	fast track referral	T1cN2 - lung ca	adenocarcinoma on EBUS	went to GLH - KRAS Mutation
08.09.2021	280	f	63	ü	21.09.2021
08.09.2021	281	f	62	û	21.09.2021
08.09.2021	282	m	64	ü	21.09.2021
08.09.2021	283	m	67	ü	21.09.2021
08.09.2021	284	f	67	ü	21.09.2021	referral FT Urology	nil ca	no histo
08.09.2021	285	f	61	ü	21.09.2021	had surgery - TB, confirmed by PCR
08.09.2021	286	m	62	ü	21.09.2021	NODULE - A/W PET
08.09.2021	287	m	71	ü	21.09.2021
08.09.2021	288	f	61	ü	21.09.2021	UGI referral (routine)		no histo
08.09.2021	289	m	61	ü	21.09.2021
08.09.2021	290	f	61	ü	21.09.2021
08.09.2021	291	f	61	ü	21.09.2021
08.09.2021	292	m	62	ü	21.09.2021
08.09.2021	293	m	64	ü	21.09.2021
08.09.2021	294	m	62	ü	21.09.2021
08.09.2021	295	f	63	ü	21.09.2021
08.09.2021	296	m	69	ü	21.09.2021		COPD
08.09.2021	297	f	61	ü	21.09.2021
08.09.2021	298	m	69	ü	21.09.2021
08.09.2021	299	f	64	ü	21.09.2021	non urgent lung referral	bronchiectasis and COPD
08.09.2021	300	m	62	ü	21.09.2021
09.09.2021	301	m	62	ü	21.09.2021
09.09.2021	302	f	64	ü	21.09.2021
09.09.2021	303	f	61	ü	21.09.2021
09.09.2021	304	f	62	û	22.09.2021
09.09.2021	305	m	63	ü	22.09.2021		colorectal ca 2018
09.09.2021	306	m	66	ü	22.09.2021
09.09.2021	307	m	64	ü	22.09.2021
09.09.2021	308	f	63	ü	22.09.2021
09.09.2021	309	m	71	ü	22.09.2021
09.09.2021	310	f	61	ü	22.09.2021
09.09.2021	311	m	61	ü	22.09.2021
09.09.2021	312	m	61	ü	22.09.2021	pT1bpN0	adenocarcinoma, neg so far	A/W GLH
09.09.2021	313	m	63	ü	22.09.2021
09.09.2021	314	m	62	ü	22.09.2021
09.09.2021	315	f	63	ü	22.09.2021
09.09.2021	316	m	63	ü	22.09.2021
09.09.2021	317	f	63	ü	22.09.2021
09.09.2021	318	m	61	ü	22.09.2021
09.09.2021	319	f	66	ü	22.09.2021
09.09.2021	320	f	62	ü	22.09.2021
09.09.2021	321	m	62	ü	22.09.2021
09.09.2021	322	m	65	ü	22.09.2021
10.09.2021	323	f	67	ü	22.09.2021
10.09.2021	324	f	62	ü	22.09.2021
10.09.2021	325	m	64	ü	22.09.2021
10.09.2021	326	f	67	ü	22.09.2021
10.09.2021	327	m	62	ü	22.09.2021
10.09.2021	328	m	63	ü	23.09.2021		previous history of oesophageal ca, treated
10.09.2021	329	f	63	ü	23.09.2021
10.09.2021	330	f	62	ü	23.09.2021
10.09.2021	331	f	65	ü	23.09.2021
10.09.2021	332	m	58	ü	23.09.2021
10.09.2021	333	f	65	ü	23.09.2021
10.09.2021	334	f	61	ü	23.09.2021
10.09.2021	335	f	65	ü	23.09.2021
10.09.2021	336	m	62	ü	23.09.2021
10.09.2021	337	f	64	ü	23.09.2021
10.09.2021	338	m	62	ü	23.09.2021
10.09.2021	339	m	64	ü	23.09.2021	referal FT Lung	inflammatory change, NEOM
10.09.2021	340	m	64	ü	23.09.2021
10.09.2021	341	f	64	ü	23.09.2021
10.09.2021	342	m	63	ü	23.09.2021
10.09.2021	343	f	63	ü	23.09.2021
10.09.2021	344	m	74	ü	23.09.2021
10.09.2021	345	m	70	ü	23.09.2021	referal FT Lung	pT2bpN0	adenosquamous - had surgery	neg for mutations
10.09.2021	346	m	67	ü	23.09.2021
10.09.2021	347	m	71	ü	23.09.2021
10.09.2021	348	m	67	ü	23.09.2021
10.09.2021	349	f	62	ü	23.09.2021		bronchiectasis
13.09.2021	350	m	63	ü	23.09.2021
13.09.2021	351	f	59	ü	23.09.2021
13.09.2021	352	m	73	ü	23.09.2021
13.09.2021	353	m	62	ü	23.09.2021
13.09.2021	354	m	64	ü	23.09.2021
13.09.2021	355	m	69	ü	23.09.2021
13.09.2021	356	f	67	ü	23.09.2021		breast ca dx 2022
13.09.2021	357	m	61	ü	23.09.2021
13.09.2021	358	f	64	ü	23.09.2021
13.09.2021	359	f	61	ü	23.09.2021
13.09.2021	360	f	64	ü	23.09.2021
13.09.2021	361	m	61	ü	23.09.2021	referral FT lung	having follow up scans, no diagnosis
13.09.2021	362	m	64	ü	23.09.2021
13.09.2021	363	f	64	ü	23.09.2021
13.09.2021	364	m	63	ü	23.09.2021
13.09.2021	365	m	61	ü	23.09.2021
13.09.2021	366	m	70	û	23.09.2021	referral FT Lung	under follow up	EUS - granulomatous inflammation
13.09.2021	367	f	60	û	23.09.2021
13.09.2021	368	f	69	ü	23.09.2021
13.09.2021	369	m	61	ü	23.09.2021
13.09.2021	370	m	65	ü	23.09.2021
13.09.2021	371	m	62	ü	23.09.2021		known prostate ca
13.09.2021	372	f	62	ü	23.09.2021
13.09.2021	373	m	60	ü	23.09.2021
2021-09-15	374	m	66	ü	23.09.2021
2021-09-15	375	m	59	ü	23.09.2021
2021-09-15	376	f	61	ü	24.09.2021
2021-09-15	377	m	60	ü	24.09.2021
2021-09-15	378	m	61	ü	24.09.2021
2021-09-15	379	f	60	ü	24.09.2021
2021-09-15	380	m	60	ü	24.09.2021
2021-09-15	381	f	67	ü	24.09.2021
2021-09-15	382	m	62	ü	24.09.2021
2021-09-15	383	f	60	ü	24.09.2021
2021-09-15	384	m	65	ü	24.09.2021
2021-09-15	385	m	65	ü	24.09.2021
2021-09-15	386	v	64	ü	24.09.2021
2021-09-15	387	f	59	ü	24.09.2021
2021-09-15	388	m	66	ü	24.09.2021
2021-09-15	389	m	65	ü	24.09.2021
2021-09-15	390	m	59	ü	24.09.2021
2021-09-15	391	f	57	ü	24.09.2021
2021-09-15	392	f	59	ü	24.09.2021
2021-09-15	393	m	70	ü	24.09.2021
2021-09-15	394	m	63	ü	24.09.2021
2021-09-15	395	m	59	ü	24.09.2021		bronchiectasis
2021-09-15	396	f	59	ü	24.09.2021
2021-09-15	397	m	70	ü	24.09.2021
2021-09-15	398	f	67	ü	24.09.2021
2021-09-15	399	m	71	ü	24.09.2021	F/U		no histo
2021-09-15	400	m	65	ü	24.09.2021
2021-09-15	401	f	59	ü	24.09.2021
2021-09-15	402	m	64	ü	24.09.2021
2021-09-15	403	m	59	ü	24.09.2021
2021-09-15	404	m	70	ü	24.09.2021	non urgent lung referral	failed to attend
2021-09-15	405	m	64	ü	24.09.2021
2021-09-15	406	m	59	ü	24.09.2021
2021-09-15	407	m	60	ü	24.09.2021
2021-09-16	408	f	59	û	24.09.2021
2021-09-16	409	f	59	ü	24.09.2021
2021-09-16	410	f	65	ü	24.09.2021
2021-09-16	411	m	60	ü	24.09.2021
2021-09-16	412	m	59	ü	24.09.2021
2021-09-16	413	f	60	ü	24.09.2021
2021-09-16	414	f	61	ü	24.09.2021
2021-09-16	415	m	59	ü	24.09.2021
2021-09-16	416	m	63	ü	24.09.2021
2021-09-16	417	f	66	ü	24.09.2021
2021-09-16	418	m	60	ü	24.09.2021
2021-09-16	419	f	62	ü	24.09.2021
2021-09-16	420	f	60	ü	24.09.2021
2021-09-16	421	m	60	ü	24.09.2021
2021-09-16	422	f	69	ü	24.09.2021
2021-09-16	423	m	59	ü	28.09.2021
2021-09-16	424	f	59	ü	28.09.2021
2021-09-16	425	f	65	ü	28.09.2021		COPD
2021-09-16	426	m	59	ü	28.09.2021
2021-09-16	427	f	61	ü	28.09.2021
2021-09-16	428	f	59	ü	28.09.2021
2021-09-16	429	f	60	ü	28.09.2021
2021-09-16	430	m	64	ü	28.09.2021
2021-09-16	431	f	64	ü	28.09.2021
2021-09-16	432	m	60	ü	28.09.2021	referral FT lung	stable nodules, under standard follow up
2021-09-16	433	f	65	û	28.09.2021
2021-09-16	434	f	64	ü	28.09.2021	pT2a pN0 PL2 adenocarcinoma	BRAF v600G
2021-09-16	435	m	59	ü	28.09.2021
2021-09-16	436	m	61	ü	28.09.2021	referral FT Lung	failed to attend, now deceased	suspected ca ?stroke
2021-09-16	437	m	60	ü	28.09.2021
2021-09-17	438	m	67	ü	28.09.2021
2021-09-17	439	m	65	ü	28.09.2021
2021-09-17	440	m	64	û	28.09.2021
2021-09-17	441	m	63	ü	28.09.2021
2021-09-17	442	m	64	ü	28.09.2021
2021-09-17	443	m	60	ü	28.09.2021
2021-09-17	444	m	60	ü	28.09.2021
2021-09-17	445	m	64	ü	28.09.2021		lung nodules, no further follow up
2021-09-17	446	m	72	ü	28.09.2021
2021-09-17	447	m	58	ü	29.09.2021
2021-09-17	448	m	58	ü	29.09.2021
2021-09-17	449	m	60	ü	29.09.2021
2021-09-17	450	m	60	ü	29.09.2021
2021-09-17	451	m	63	ü	29.09.2021
2021-09-17	452	m	62	ü	29.09.2021
2021-09-17	453	m	59	ü	29.09.2021
2021-09-17	454	f	58	ü	29.09.2021
2021-09-17	455	f	59	ü	29.09.2021
2021-09-17	456	m	59	ü	29.09.2021
2021-09-17	457	m	60	ü	29.09.2021
2021-09-17	458	f	59	ü	29.09.2021
2021-09-17	459	m	64	ü	29.09.2021
2021-09-17	460	m	60	ü	29.09.2021
2021-09-17	461	m	73	ü	29.09.2021		bladder TCC	pTa
2021-09-17	462	f	63	ü	29.09.2021
2021-09-17	463	f	67	ü	29.09.2021
2021-09-21	464	m	60	ü	29.09.2021
2021-09-21	465	f	59	ü	29.09.2021		pT2pN0 colorectal adenocarcinoma 2022
2021-09-21	466	f	65	ü	29.09.2021
2021-09-20	467	m	59	ü	29.09.2021
2021-09-20	468	m	58	ü	29.09.2021
2021-09-20	469	m	57	ü	29.09.2021
2021-09-20	470	m	65	ü	29.09.2021	non urgent lung referral	stable nodules, under standard follow up
2021-09-20	471	m	57	ü	29.09.2021
2021-09-20	472	f	63	ü	30.09.2021		resolved lung nodules
2021-09-20	473	m	59	ü	30.09.2021
2021-09-20	474	f	64	ü	30.09.2021
2021-09-20	475	m	59	ü	30.09.2021
2021-09-20	476	m	61	ü	30.09.2021
2021-09-20	477	f	64	ü	30.09.2021
2021-09-20	478	m	58	ü	30.09.2021
2021-09-20	479	m	57	ü	30.09.2021	referral FT Lung	had surgery	granulomatous inflammation - had surgery	confirmed TB
2021-09-20	480	m	61	ü	30.09.2021
2021-09-20	481	m	64	ü	30.09.2021
2021-09-20	482	f	58	ü	30.09.2021
2021-09-20	483	f	63	ü	30.09.2021		COPD, nodule under follow up
2021-09-20	484	f	67	ü	30.09.2021
2021-09-20	485	f	71	ü	30.09.2021
2021-09-20	486	m	63	ü	30.09.2021
2021-09-20	487	m	58	ü	30.09.2021	referral FT lung	NO CANCER	almost resolved
2021-09-20	488	m	58	ü	30.09.2021
2021-09-20	489	m	59	ü	30.09.2021
2021-09-21	490	f	61	ü	30.09.2021
2021-09-21	491	f	57	ü	30.09.2021
2021-09-21	492	f	61	ü	30.09.2021
2021-09-21	493	m	57	ü	30.09.2021
2021-09-21	494	m	59	ü	30.09.2021
2021-09-21	495	f	57	ü	30.09.2021
2021-09-21	496	m	65	ü	30.09.2021
2021-09-21	497	f	58	ü	30.09.2021
2021-09-21	498	m	58	ü	30.09.2021
2021-09-21	499	m	57	ü	30.09.2021
23.09.2021	500	m	58	ü	30.09.2021
23.09.2021	501	f	59	ü	30.09.2021
23.09.2021	502	f	56	ü	30.09.2021
23.09.2021	503	f	66	ü	30.09.2021
23.09.2021	504	f	64	ü	30.09.2021
23.09.2021	505	f	57	ü	30.09.2021
23.09.2021	506	f	57	ü	30.09.2021
23.09.2021	507	m	57	ü	30.09.2021
23.09.2021	508	f	57	ü	30.09.2021
23.09.2021	509	f	67	ü	30.09.2021		previous history of breast ca
23.09.2021	510	m	62	ü	30.09.2021		COPD
23.09.2021	511	f	56	ü	30.09.2021
23.09.2021	512	m	57	ü	30.09.2021
24.09.2021	513	m	68	ü	30.09.2021
24.09.2021	514	f	64	ü	30.09.2021
24.09.2021	515	f	57	ü	30.09.2021
24.09.2021	516	f	57	ü	30.09.2021
24.09.2021	517	m	57	ü	30.09.2021
24.09.2021	518	f	57	ü	30.09.2021	referral FT CUP		discharged
24.09.2021	519	m	66	ü	30.09.2021
24.09.2021	520	f	62	û	30.09.2021
08.11.2021	521	m	74	ü	09.11.2021
08.11.2021	522	m	76	ü	09.11.2021
08.11.2021	523	f	62	ü	09.11.2021
08.11.2021	524	m	56	ü	09.11.2021
08.11.2021	525	m	64	ü	09.11.2021	under follow up with TLHC
08.11.2021	526	m	68	ü	09.11.2021
08.11.2021	527	m	65	ü	09.11.2021
08.11.2021	528	f	75	ü	09.11.2021
08.11.2021	529	m	67	ü	09.11.2021
08.11.2021	530	f	67	ü	09.11.2021
08.11.2021	531	m	66	ü	09.11.2021
08.11.2021	532	m	74	û	09.11.2021
08.11.2021	533	m	66	ü	09.11.2021		COPD
08.11.2021	534	m	63	ü	09.11.2021
08.11.2021	535	m	74	ü	09.11.2021
09.11.2021	536	m	70	û	10.11.2021
09.11.2021	537	m	76	ü	10.11.2021
09.11.2021	538	f	65	ü	10.11.2021
09.11.2021	539	f	70	ü	10.11.2021
09.11.2021	540	f	61	ü	10.11.2021
09.11.2021	541	m	69	ü	10.11.2021
09.11.2021	542	f	66	ü	10.11.2021
09.11.2021	543	f	62	ü	10.11.2021		under haematology, no ca dx
09.11.2021	544	m	62	ü	10.11.2021
09.11.2021	545	m	66	ü	10.11.2021		UIP
10.11.2021	546	f	60	ü	11.11.2021
10.11.2021	547	m	65	ü	11.11.2021		COPD, asbestosis with plaques
10.11.2021	548	f	62	ü	11.11.2021
10.11.2021	549	m	60	ü	11.11.2021
10.11.2021	550	m	56	ü	11.11.2021		history of bladder TCC, pTa
10.11.2021	551	f	72	ü	11.11.2021
10.11.2021	552	m	75	ü	11.11.2021
11.11.2021	553	m	76	ü	15.11.2021	mesothelioma	confirmed
11.11.2021	554	m	71	ü	15.11.2021
11.11.2021	555	f	74	ü	15.11.2021
11.11.2021	556	m	75	ü	15.11.2021
11.11.2021	557	f	74	ü	15.11.2021		melanoma 2021 pTis
11.11.2021	558	f	72	ü	15.11.2021
11.11.2021	559	f	60	ü	15.11.2021
11.11.2021	560	m	75	ü	15.11.2021
11.11.2021	561	f	72	ü	15.11.2021		hx breast and cervical ca
11.11.2021	562	m	58	ü	15.11.2021
11.11.2021	563	m	74	ü	15.11.2021
11.11.2021	564	m	64	ü	15.11.2021
11.11.2021	565	m	57	ü	15.11.2021		alcohol excess inc pancreatitis
11.11.2021	566	m	75	ü	15.11.2021
11.11.2021	567	f	75	ü	15.11.2021
12.11.2021	568	m	76	ü	15.11.2021		history of pT1 bladder ca
12.11.2021	569	m	60	ü	15.11.2021		COPD
12.11.2021	570	f	75	ü	15.11.2021
12.11.2021	571	m	75	ü	15.11.2021
12.11.2021	572	f	75	ü	15.11.2021
12.11.2021	573	m	75	ü	15.11.2021		Hx of RCC pT1
12.11.2021	574	f	75	ü	15.11.2021
12.11.2021	575	m	57	ü	15.11.2021
12.11.2021	576	f	60	ü	15.11.2021
12.11.2021	577	m	75	ü	15.11.2021
12.11.2021	578	f	57	ü	15.11.2021
12.11.2021	579	f	57	ü	15.11.2021
12.11.2021	580	m	72	ü	15.11.2021
15.11.2021	581	m	71	ü	16.11.2021
15.11.2021	582	f	72	ü	16.11.2021
15.11.2021	583	m	72	ü	16.11.2021
15.11.2021	584	m	72	ü	16.11.2021
15.11.2021	585	f	75	ü	16.11.2021
15.11.2021	586	m	74	ü	16.11.2021
15.11.2021	587	f	75	ü	16.11.2021
15.11.2021	588	m	72	ü	16.11.2021
15.11.2021	589	m	61	ü	16.11.2021
15.11.2021	590	f	73	ü	16.11.2021
15.11.2021	591	f	73	ü	16.11.2021	radiological dx of lung cancer, pT1b, pN0	treated with SABR	after nodule FU
15.11.2021	592	m	73	ü	16.11.2021
15.11.2021	593	f	74	ü	16.11.2021
15.11.2021	594	m	66	ü	16.11.2021
16.11.2021	595	m	60	ü	17.11.2021
16.11.2021	596	m	75	ü	17.11.2021
16.11.2021	597	f	74	ü	17.11.2021		breast implant leak
16.11.2021	598	m	74	ü	17.11.2021
16.11.2021	599	m	76	ü	17.11.2021
16.11.2021	600	m	63	ü	17.11.2021
16.11.2021	601	f	74	ü	17.11.2021
16.11.2021	602	m	74	ü	17.11.2021
16.11.2021	603	m	59	ü	17.11.2021
16.11.2021	604	m	75	ü	17.11.2021
16.11.2021	605	f	74	ü	17.11.2021		bronchiectasis
16.11.2021	606	f	75	ü	17.11.2021
16.11.2021	607	m	67	ü	17.11.2021
16.11.2021	608	m	74	ü	17.11.2021
16.11.2021	609	m	74	ü	17.11.2021		old hx of bladder tcc
16.11.2021	610	m	56	ü	17.11.2021
16.11.2021	611	f	60	ü	17.11.2021
16.11.2021	612	f	59	ü	17.11.2021		hx breast ca
17.11.2021	613	f	75	ü	18.11.2021
17.11.2021	614	m	74	ü	18.11.2021
17.11.2021	615	m	75	ü	18.11.2021
17.11.2021	616	m	75	û	18.11.2021
17.11.2021	617	m	75	ü	18.11.2021
17.11.2021	618	m	75	ü	18.11.2021
17.11.2021	619	m	75	ü	18.11.2021
17.11.2021	620	f	62	û	18.11.2021	pT3a RCC
17.11.2021	621	f	76	ü	18.11.2021
17.11.2021	622	f	73	ü	18.11.2021
17.11.2021	623	m	75	ü	18.11.2021	T1bN3M1a	EBUS neg	radiological dx and treatment
17.11.2021	624	f	64	ü	18.11.2021		under nodule FU
17.11.2021	625	m	75	ü	18.11.2021
17.11.2021	626	f	58	ü	18.11.2021
17.11.2021	627	m	60	ü	18.11.2021
17.11.2021	628	m	59	ü	18.11.2021
18.11.2021	629	f	74	ü	19.11.2021		under nodule FU
18.11.2021	630	m	74	ü	19.11.2021		metastatic colorectal ca
18.11.2021	631	m	75	ü	19.11.2021
18.11.2021	632	m	74	ü	19.11.2021
18.11.2021	633	m	74	ü	19.11.2021
18.11.2021	634	m	72	ü	19.11.2021
18.11.2021	635	m	75	ü	19.11.2021		old hx bladder ca
18.11.2021	636	f	72	ü	19.11.2021
18.11.2021	637	f	72	ü	19.11.2021
18.11.2021	638	m	75	û	19.11.2021
18.11.2021	639	f	63	ü	19.11.2021
18.11.2021	640	f	72	ü	19.11.2021
18.11.2021	641	m	75	ü	19.11.2021
18.11.2021	642	m	65	ü	19.11.2021
18.11.2021	643	f	68	û	19.11.2021
18.11.2021	644	m	72	ü	19.11.2021
18.11.2021	645	f	69	ü	19.11.2021
18.11.2021	646	m	72	ü	19.11.2021
18.11.2021	647	f	72	ü	19.11.2021
18.11.2021	648	f	72	ü	19.11.2021
18.11.2021	649	m	72	ü	19.11.2021		bronchiectasis
18.11.2021	650	m	67	ü	19.11.2021
18.11.2021	651	f	73	ü	19.11.2021		COPD
18.11.2021	652	m	72	ü	19.11.2021
18.11.2021	653	m	72	ü	19.11.2021		asthma
18.11.2021	654	m	73	ü	19.11.2021		COPD, bengin pleural disease
18.11.2021	655	m	72	ü	19.11.2021
18.11.2021	656	m	74	ü	19.11.2021
22.11.2021	657	f	74	û	29.11.2021
22.11.2021	658	m	68	û	29.11.2021
22.11.2021	659	m	72	ü	29.11.2021
22.11.2021	660	m	72	ü	29.11.2021
22.11.2021	661	m	75	ü	29.11.2021
22.11.2021	662	m	73	ü	29.11.2021		COPD, nodule FU
22.11.2021	663	m	67	ü	29.11.2021
22.11.2021	664	f	73	ü	29.11.2021	lung cancer	T4N3M0	adenocarcinoma	KRAS mutation
22.11.2021	665	m	72	ü	29.11.2021
22.11.2021	666	m	73	ü	29.11.2021
22.11.2021	667	f	73	ü	29.11.2021
22.11.2021	668	m	73	ü	29.11.2021
22.11.2021	669	m	74	ü	29.11.2021
22.11.2021	670	f	73	ü	29.11.2021	lung cancer	pT1bN0M0	had surgery, neg for mutations
22.11.2021	671	m	67	ü	29.11.2021
22.11.2021	672	f	74	ü	29.11.2021
22.11.2021	673	m	70	ü	29.11.2021
22.11.2021	674	m	72	ü	29.11.2021
22.11.2021	675	m	72	ü	29.11.2021
22.11.2021	676	m	74	ü	29.11.2021
23.11.2021	677	f	74	ü	29.11.2021
23.11.2021	678	f	73	û	29.11.2021
23.11.2021	679	f	72	ü	29.11.2021
23.11.2021	680	m	73	ü	29.11.2021
23.11.2021	681	f	72	ü	29.11.2021	pT2aN0M0	pleomorphic ca had surgery, high PLD1, rest neg
23.11.2021	682	m	74	ü	29.11.2021
23.11.2021	683	m	72	ü	29.11.2021
23.11.2021	684	m	73	ü	29.11.2021		metastatic prostate ca under treatment
23.11.2021	685	m	76	ü	29.11.2021
23.11.2021	686	m	73	ü	29.11.2021
23.11.2021	687	f	72	ü	29.11.2021
23.11.2021	688	m	73	ü	29.11.2021
23.11.2021	689	m	69	ü	29.11.2021
23.11.2021	690	m	72	ü	29.11.2021
23.11.2021	691	m	72	ü	29.11.2021		old hx of bladder tcc
23.11.2021	692	m	68	ü	29.11.2021
23.11.2021	693	f	72	û	29.11.2021
23.11.2021	694	m	73	ü	29.11.2021
23.11.2021	695	m	73	ü	29.11.2021
23.11.2021	696	f	69	ü	29.11.2021
23.11.2021	697	f	74	ü	29.11.2021
23.11.2021	698	m	68	ü	29.11.2021
23.11.2021	699	m	73	ü	29.11.2021
23.11.2021	700	f	73	ü	29.11.2021		x4 lung nodules under FU - referred for radiotherapy consideration
25.11.2021	701	m	74	ü	30.11.2021
25.11.2021	702	m	71	ü	30.11.2021
25.11.2021	703	m	72	ü	30.11.2021
25.11.2021	704	m	72	ü	30.11.2021
25.11.2021	705	f	69	ü	30.11.2021
25.11.2021	706	m	74	ü	30.11.2021
25.11.2021	707	m	72	ü	30.11.2021
25.11.2021	708	f	69	ü	30.11.2021	pT2a pN0 adenocarcinoma	EGFR mutation
25.11.2021	709	m	73	ü	30.11.2021
25.11.2021	710	f	73	ü	30.11.2021
25.11.2021	711	m	68	ü	30.11.2021
25.11.2021	712	m	74	ü	30.11.2021
25.11.2021	713	f	71	ü	30.11.2021
25.11.2021	714	f	72	ü	30.11.2021
25.11.2021	715	m	74	ü	30.11.2021
25.11.2021	716	f	73	ü	30.11.2021
27.11.2021	717	m	70	ü	30.11.2021
27.11.2021	718	f	69	ü	30.11.2021
27.11.2021	719	f	68	ü	30.11.2021
27.11.2021	720	m	69	ü	30.11.2021
27.11.2021	721	f	69	ü	30.11.2021	lung cancer	pT3N0	adenocarcinoma	neg for mutations
27.11.2021	722	f	68	ü	30.11.2021
27.11.2021	723	m	71	ü	30.11.2021
27.11.2021	724	m	70	ü	30.11.2021		known prostate ca
27.11.2021	725	m	66	ü	02.12.2021
27.11.2021	726	m	71	û	02.12.2021
27.11.2021	727	f	71	ü	02.12.2021
27.11.2021	728	f	69	ü	02.12.2021
27.11.2021	729	m	74	ü	02.12.2021
27.11.2021	730	m	68	ü	02.12.2021
27.11.2021	731	f	71	ü	02.12.2021
27.11.2021	732	m	69	ü	02.12.2021
27.11.2021	733	m	69	ü	02.12.2021		prostate ca
27.11.2021	734	m	69	ü	02.12.2021
27.11.2021	735	m	71	ü	02.12.2021
27.11.2021	736	m	71	ü	02.12.2021
27.11.2021	737	m	74	ü	02.12.2021		prostate ca
27.11.2021	738	f	71	ü	02.12.2021
27.11.2021	739	m	67	ü	02.12.2021
27.11.2021	740	f	73	ü	02.12.2021
27.11.2021	741	m	73	ü	02.12.2021
27.11.2021	742	m	70	ü	02.12.2021		completed nodule FU
27.11.2021	743	f	72	ü	02.12.2021
29.11.2021	744	m	70	ü	02.12.2021
29.11.2021	745	f	72	ü	02.12.2021		pulmonary sarcoidosis
29.11.2021	746	f	69	ü	02.12.2021
29.11.2021	747	m	71	ü	02.12.2021
29.11.2021	748	m	73	ü	02.12.2021		on nodule FU
29.11.2021	749	f	71	ü	02.12.2021
29.11.2021	750	m	71	ü	02.12.2021
29.11.2021	751	f	71	ü	02.12.2021
29.11.2021	752	f	69	ü	02.12.2021
29.11.2021	753	f	69	ü	02.12.2021
29.11.2021	754	m	69	ü	02.12.2021
29.11.2021	755	m	68	ü	02.12.2021
29.11.2021	756	m	70	ü	02.12.2021
29.11.2021	757	m	70	ü	02.12.2021
29.11.2021	758	f	70	ü	02.12.2021
29.11.2021	759	m	75	ü	02.12.2021
29.11.2021	760	m	66	ü	02.12.2021
29.11.2021	761	f	70	ü	02.12.2021		hx prev melanoma
29.11.2021	762	m	69	ü	02.12.2021	pancreatic cancer	no stage given		yes
29.11.2021	763	m	75	ü	02.12.2021
29.11.2021	764	f	69	ü	02.12.2021
29.11.2021	765	m	73	ü	02.12.2021
29.11.2021	766	f	71	ü	02.12.2021
29.11.2021	767	m	72	ü	02.12.2021
29.11.2021	768	m	73	ü	02.12.2021
29.11.2021	769	f	69	û	02.12.2021
29.11.2021	770	f	74	ü	02.12.2021
29.11.2021	771	m	71	ü	02.12.2021
30.11.2021	772	f	71	ü	03.12.2021
30.11.2021	773	f	69	ü	03.12.2021
30.11.2021	774	m	74	ü	03.12.2021
30.11.2021	775	m	66	ü	03.12.2021
30.11.2021	776	m	70	ü	03.12.2021	colorectal ca	t2n1		yes
30.11.2021	777	f	70	ü	03.12.2021
30.11.2021	778	m	69	ü	03.12.2021
30.11.2021	779	m	72	ü	03.12.2021
30.11.2021	780	m	70	ü	03.12.2021		known CLL
30.11.2021	781	m	74	ü	03.12.2021
30.11.2021	782	f	69	ü	03.12.2021		hx breast ca
30.11.2021	783	m	71	ü	03.12.2021
30.11.2021	784	f	76	ü	03.12.2021
30.11.2021	785	f	71	ü	03.12.2021	pT2a pN0 Neuroendocrine ca - ?large cell
30.11.2021	786	m	72	ü	03.12.2021		hep C
30.11.2021	787	f	73	ü	03.12.2021
30.11.2021	788	f	70	ü	03.12.2021
01.12.2021	789	m	68	ü	03.12.2021
01.12.2021	790	m	71	ü	03.12.2021
01.12.2021	791	f	69	ü	03.12.2021
01.12.2021	792	f	71	ü	03.12.2021
01.12.2021	793	f	71	ü	03.12.2021	pT1bpN0 adenosquamous	neg for markers, low PDL1
01.12.2021	794	f	69	ü	03.12.2021
01.12.2021	795	m	71	ü	03.12.2021
01.12.2021	796	m	70	ü	03.12.2021
01.12.2021	797	m	68	ü	03.12.2021
01.12.2021	798	m	68	ü	03.12.2021
01.12.2021	799	m	69	ü	03.12.2021
01.12.2021	800	f	75	ü	03.12.2021
01.12.2021	801	f	71	ü	03.12.2021
01.12.2021	802	m	70	ü	03.12.2021
01.12.2021	803	m	71	ü	03.12.2021		benign pleural plaques
01.12.2021	804	m	68	ü	03.12.2021
01.12.2021	805	f	73	ü	03.12.2021	pT1b(m) pN0 adenocarcinoma	no mutations in house
01.12.2021	806	f	70	ü	03.12.2021
01.12.2021	807	m	69	ü	03.12.2021
01.12.2021	808	m	67	ü	03.12.2021
02.12.2021	809	f	72	ü	06.12.2021
02.12.2021	810	m	74	ü	06.12.2021
02.12.2021	811	m	73	ü	06.12.2021
02.12.2021	812	m	74	ü	06.12.2021
02.12.2021	813	m	72	ü	06.12.2021
02.12.2021	814	f	70	ü	06.12.2021
02.12.2021	815	f	72	ü	06.12.2021
02.12.2021	816	m	72	ü	06.12.2021
02.12.2021	817	m	61	ü	06.12.2021
02.12.2021	818	m	70	ü	06.12.2021
02.12.2021	819	f	71	ü	06.12.2021
02.12.2021	820	m	72	ü	06.12.2021	pT3 pN0 squamous cell carcinoma	PDL1 90-100%
02.12.2021	821	f	69	ü	06.12.2021
02.12.2021	822	m	73	ü	06.12.2021		known prostate ca
02.12.2021	823	m	74	ü	06.12.2021		glioblastoma multiforme, alcohol excess
02.12.2021	824	m	70	ü	06.12.2021
02.12.2021	825	f	76	ü	06.12.2021
02.12.2021	826	f	69	û	06.12.2021
02.12.2021	827	m	73	ü	06.12.2021
02.12.2021	828	m	74	ü	06.12.2021		asthma
02.12.2021	829	f	74	ü	06.12.2021	T4N0M1c	NSCCA - high PDL1, rest neg
02.12.2021	830	m	68	ü	06.12.2021		prev prostate ca
02.12.2021	831	m	74	ü	06.12.2021		IPF
02.12.2021	832	m	69	ü	06.12.2021
03.12.2021	833	m	70	ü	06.12.2021	pT1apN0MO adenocarcinoma	no mutations in house
03.12.2021	834	f	71	ü	06.12.2021
03.12.2021	835	f	73	ü	06.12.2021
03.12.2021	836	m	72	ü	06.12.2021
03.12.2021	837	m	76	ü	06.12.2021
03.12.2021	838	m	67	ü	06.12.2021
03.12.2021	839	f	76	ü	06.12.2021	pT1cpN0Mo typical carcinoid
03.12.2021	840	f	69	ü	06.12.2021
03.12.2021	841	m	66	ü	06.12.2021
03.12.2021	842	m	68	ü	06.12.2021
03.12.2021	843	f	69	ü	06.12.2021
03.12.2021	844	m	70	ü	06.12.2021
03.12.2021	845	f	70	ü	06.12.2021
03.12.2021	846	f	71	ü	06.12.2021
03.12.2021	847	m	69	ü	06.12.2021
03.12.2021	848	f	70	ü	06.12.2021
03.12.2021	849	f	67	ü	06.12.2021
03.12.2021	850	f	74	ü	06.12.2021		previous RCC pT1a
03.12.2021	851	f	73	ü	06.12.2021
03.12.2021	852	m	67	ü	06.12.2021
03.12.2021	853	f	70	ü	06.12.2021		nodule FU
06.12.2021	854	m	72	ü	07.12.2021
06.12.2021	855	m	69	ü	07.12.2021
06.12.2021	856	m	66	ü	07.12.2021
06.12.2021	857	f	71	ü	07.12.2021
06.12.2021	858	m	72	ü	07.12.2021
06.12.2021	859	m	67	ü	07.12.2021
06.12.2021	860	f	74	ü	07.12.2021
06.12.2021	861	m	75	ü	07.12.2021
06.12.2021	862	m	71	ü	07.12.2021
06.12.2021	863	m	70	ü	07.12.2021	pT1cpN0	squamous cell ca, high PDL1
06.12.2021	864	f	69	ü	07.12.2021
06.12.2021	865	m	69	ü	07.12.2021
06.12.2021	866	m	70	ü	07.12.2021
06.12.2021	867	f	69	ü	07.12.2021		hx breast ca
06.12.2021	868	f	67	ü	07.12.2021
06.12.2021	869	m	69	ü	07.12.2021		nodules under FU
06.12.2021	870	f	70	ü	07.12.2021		prev breast ca
06.12.2021	871	f	72	ü	07.12.2021
06.12.2021	872	m	70	ü	07.12.2021
06.12.2021	873	f	68	ü	07.12.2021
06.12.2021	874	m	68	ü	07.12.2021
06.12.2021	875	m	71	ü	07.12.2021
07.12.2021	876	f	70	ü	08.12.2021		COPD
07.12.2021	877	m	70	ü	08.12.2021
07.12.2021	878	m	67	ü	08.12.2021
07.12.2021	879	f	66	ü	08.12.2021		hx T2 bladder tcc
07.12.2021	880	f	71	ü	08.12.2021
07.12.2021	881	m	73	ü	08.12.2021
07.12.2021	882	m	71	ü	08.12.2021
07.12.2021	883	m	67	ü	08.12.2021
07.12.2021	884	f	70	ü	08.12.2021
07.12.2021	885	m	72	ü	08.12.2021
07.12.2021	886	m	69	ü	08.12.2021
07.12.2021	887	m	67	ü	08.12.2021
07.12.2021	888	f	67	ü	08.12.2021	pT2a(m) pN1 adenocarcinoma	no muations in house
07.12.2021	889	f	72	ü	08.12.2021
07.12.2021	890	f	69	ü	08.12.2021
07.12.2021	891	f	70	ü	08.12.2021
07.12.2021	892	m	72	ü	08.12.2021
07.12.2021	893	m	68	ü	08.12.2021
07.12.2021	894	f	69	ü	08.12.2021
08.12.2021	895	f	66	ü	09.12.2021
08.12.2021	896	m	69	ü	09.12.2021
08.12.2021	897	m	68	ü	09.12.2021
08.12.2021	898	m	74	ü	09.12.2021
08.12.2021	899	m	66	ü	09.12.2021
08.12.2021	900	f	66	ü	09.12.2021
08.12.2021	901	f	70	ü	09.12.2021		COPD
08.12.2021	902	m	69	ü	09.12.2021
08.12.2021	903			ü	09.12.2021
08.12.2021	904	f	70	ü	09.12.2021
08.12.2021	905	f	66	ü	09.12.2021
08.12.2021	906	f	67	ü	09.12.2021
08.12.2021	907	m	68	ü	09.12.2021
08.12.2021	908	m	67	ü	09.12.2021
08.12.2021	909	m	67	ü	09.12.2021
08.12.2021	910	m	72	ü	09.12.2021
08.12.2021	911	m	71	ü	09.12.2021
08.12.2021	912	m	69	ü	09.12.2021
08.12.2021	913	f	68	ü	09.12.2021		hx endometrial ca
08.12.2021	914	m	67	ü	09.12.2021
08.12.2021	915	f	69	ü	09.12.2021
09.12.2021	916	m	68	ü	10.12.2021
09.12.2021	917	f	66	ü	10.12.2021
09.12.2021	918	f	68	ü	10.12.2021
09.12.2021	919	f	69	ü	10.12.2021
09.12.2021	920	f	68	ü	10.12.2021
09.12.2021	921	f	68	ü	10.12.2021
09.12.2021	922	f	67	ü	10.12.2021
09.12.2021	923	m	70	ü	10.12.2021
09.12.2021	924	m	67	ü	10.12.2021
09.12.2021	925	f	67	ü	10.12.2021
09.12.2021	926	m	67	ü	10.12.2021
09.12.2021	927	m	67	ü	10.12.2021		prostate ca
09.12.2021	928	m	70	ü	10.12.2021
09.12.2021	929	f	68	ü	10.12.2021
09.12.2021	930	m	68	ü	10.12.2021
10.12.2021	931	m	69	ü	13.12.2021
10.12.2021	932	m	68	ü	13.12.2021	pT2apN0Mo	squamous cell ca - PDL1 10-20%
10.12.2021	933	m	69	ü	13.12.2021
10.12.2021	934	m	66	ü	13.12.2021
10.12.2021	935	m	67	ü	13.12.2021
10.12.2021	936	m	72	ü	13.12.2021		known prostate ca
10.12.2021	937	m	71	ü	13.12.2021
10.12.2021	938	f	68	ü	13.12.2021
10.12.2021	939	f	66	ü	13.12.2021
10.12.2021	940	f	72	ü	13.12.2021
10.12.2021	941	m	66	ü	13.12.2021		history of colorectal ca
10.12.2021	942	m	68	ü	13.12.2021
10.12.2021	943	f	68	ü	13.12.2021	pT2apN0 squamous cell ca, pdl1 55-60
10.12.2021	944	m	68	ü	13.12.2021		known prostate ca
10.12.2021	945	f	66	û	13.12.2021
10.12.2021	946	f	69	ü	13.12.2021
10.12.2021	947	m	66	ü	13.12.2021
10.12.2021	948	m	67	ü	13.12.2021		pulmonary fibrosis		yes
10.12.2021	949	f	68	ü	13.12.2021		asthma
10.12.2021	950	m	68	ü	13.12.2021		nodule follow up
10.12.2021	951	f	68	ü	13.12.2021
10.12.2021	952	f	72	ü	13.12.2021
13.12.2021	953	f	67	ü	14.12.2021
13.12.2021	954	m	75	ü	14.12.2021
13.12.2021	955	f	57	ü	14.12.2021
13.12.2021	956	m	73	ü	14.12.2021
13.12.2021	957	f	68	ü	14.12.2021
13.12.2021	958	f	65	ü	14.12.2021
13.12.2021	959	f	72	ü	14.12.2021
13.12.2021	960	f	66	ü	14.12.2021
13.12.2021	961	m	66	ü	14.12.2021
13.12.2021	962	f	66	ü	14.12.2021
13.12.2021	963	f	73	û	14.12.2021
13.12.2021	964	m	75	ü	14.12.2021
13.12.2021	965	m	66	ü	14.12.2021		polycythemia
13.12.2021	966	m	66	ü	14.12.2021
13.12.2021	967	m	60	ü	14.12.2021
13.12.2021	968	m	75	ü	14.12.2021
13.12.2021	969	f	67	ü	14.12.2021
13.12.2021	970	f	75	ü	14.12.2021
13.12.2021	971	f	69	ü	14.12.2021
13.12.2021	972	f	72	ü	14.12.2021		CMML
13.12.2021	973	m	66	ü	14.12.2021
13.12.2021	974	m	68	ü	14.12.2021		known prostate ca
13.12.2021	975	m	66	ü	14.12.2021
14.12.2021	976	m	66	ü	15.12.2021
14.12.2021	977	m	73	ü	15.12.2021
14.12.2021	978	f	75	ü	15.12.2021	pT2bpN0M0	adenocarcinoma, mid PDL1, rest neg
14.12.2021	979	m	75	ü	15.12.2021		known prostate ca
14.12.2021	980	m	74	ü	15.12.2021
14.12.2021	981	m	73	ü	15.12.2021
14.12.2021	982	f	72	ü	15.12.2021
14.12.2021	983	m	73	ü	15.12.2021
14.12.2021	984	f	72	ü	15.12.2021
14.12.2021	985	f	64	ü	15.12.2021	pT1cpN0 atypical carcinoid
14.12.2021	986	f	74	ü	15.12.2021
14.12.2021	987	m	74	ü	15.12.2021
14.12.2021	988	m	72	ü	15.12.2021		nodule follow up
14.12.2021	989	m	70	ü	15.12.2021		nodule follow up
14.12.2021	990	f	68	ü	15.12.2021
15.12.2021	991	f	74	ü	20.01.2022
15.12.2021	992	f	67	û	20.01.2022
15.12.2021	993	m	66	ü	20.01.2022		known prostate ca
15.12.2021	994	m	67	ü	20.01.2022
15.12.2021	995	f	67	ü	20.01.2022
15.12.2021	996	m	69	ü	20.01.2022
15.12.2021	997	f	75	ü	20.01.2022
15.12.2021	998	m	71	ü	20.01.2022
15.12.2021	999	f	63	û	20.01.2022
15.12.2021	1000	m	72	ü	20.01.2022
15.12.2021	1001	m	65	ü	20.01.2022
15.12.2021	1002	m	66	ü	20.01.2022
15.12.2021	1003	m	71	ü	20.01.2022
15.12.2021	1004	m	67	ü	20.01.2022
15.12.2021	1005	m	68	ü	20.01.2022		hx bladder ca, under nodule FU
15.12.2021	1006	m	71	ü	20.01.2022
15.12.2021	1007	m	65	ü	20.01.2022
15.12.2021	1008	f	74	ü	20.01.2022
17.12.2021	1009	m	66	ü	20.01.2022
17.12.2021	1010	m	66	ü	20.01.2022
17.12.2021	1011	m	67	ü	20.01.2022
16.12.2021	1012	m	67	ü	20.01.2022
16.12.2021	1013	m	74	ü	20.01.2022		CML
16.12.2021	1014	m	67	ü	20.01.2022
16.12.2021	1015	m	75	û	20.01.2022
16.12.2021	1016	m	66	ü	20.01.2022
16.12.2021	1017	f	74	ü	20.01.2022
16.12.2021	1018	m	70	ü	20.01.2022
17.12.2021	1019	f	66	û	20.01.2022
16.12.2021	1020	m	66	ü	20.01.2022
16.12.2021	1021	f	65	ü	20.01.2022		nodule follow up
17.12.2021	1022	m	66	ü	20.01.2022
16.12.2021	1023	f	68	ü	20.01.2022
17.12.2021	1024	f	66	ü	20.01.2022
17.12.2021	1025	f	66	ü	20.01.2022
16.12.2021	1026	m	72	û	20.01.2022
17.12.2021	1027	f	73	ü	20.01.2022
16.12.2021	1028	f	71	ü	20.01.2022
16.12.2021	1029	f	73	ü	20.01.2022
16.12.2021	1030	f	66	û	20.01.2022
16.12.2021	1031	m	68	ü	20.01.2022
17.12.2021	1032	f	66	ü	20.01.2022
17.12.2021	1033	m	66	ü	20.01.2022
17.12.2021	1034	f	71	û	20.01.2022
16.12.2021	1035	f	74	ü	20.01.2022
16.12.2021	1036	f	75	ü	20.01.2022
17.12.2021	1037	f	69	ü	20.01.2022
